# Supplementary material for: Evaluation of the Therapeutic Effect of Levamisole on Subclinical Mastitis in Bovine Leukemia Virus-Infected Cows Classified by Proviral Load
Source: Animals (Basel). 2025 Jul 21;15(14):2145. doi: 10.3390/ani15142145 (PMC12291948; doi:10.3390/ani15142145)
Supplement: Supplementary file 1 [file animals-15-02145-s001.zip]

Archive with 24 entries (23 files):
- Supplementary Files/
- __MACOSX/._Supplementary Files
- Supplementary Files/Supplementary Figure S6.tiff
- __MACOSX/Supplementary Files/._Supplementary Figure S6.tiff
- Supplementary Files/.DS_Store
- __MACOSX/Supplementary Files/._.DS_Store
- Supplementary Files/Supplementary Figure S7.tiff
- __MACOSX/Supplementary Files/._Supplementary Figure S7.tiff
- Supplementary Files/Supplementary Figure captions.docx
- __MACOSX/Supplementary Files/._Supplementary Figure captions.docx
- Supplementary Files/Supplementary Figure S1.tiff
- __MACOSX/Supplementary Files/._Supplementary Figure S1.tiff
- Supplementary Files/Supplementary Figure S2.tiff
- __MACOSX/Supplementary Files/._Supplementary Figure S2.tiff
- Supplementary Files/Supplementary Table S1.docx
- __MACOSX/Supplementary Files/._Supplementary Table S1.docx
- Supplementary Files/Supplementary Figure S3.tiff
- __MACOSX/Supplementary Files/._Supplementary Figure S3.tiff
- Supplementary Files/Supplementary Figure S4.tiff
- __MACOSX/Supplementary Files/._Supplementary Figure S4.tiff
- Supplementary Files/Supplementary Figure S8.tiff
- __MACOSX/Supplementary Files/._Supplementary Figure S8.tiff
- Supplementary Files/Supplementary Figure S5.tiff
- __MACOSX/Supplementary Files/._Supplementary Figure S5.tiff
